# Supplementary material for: Lactoferrin Ameliorates Ovalbumin-Induced Asthma in Mice through Reducing Dendritic-Cell-Derived Th2 Cell Responses
Source: Int J Mol Sci. 2022 Nov 16;23(22):14185. doi: 10.3390/ijms232214185 (PMC9696322; doi:10.3390/ijms232214185)
Supplement: Supplementary file 1 [file ijms-23-14185-s001.zip]

Archive with 1 entries (1 files):
- ijms-2001159-supplementary.pdf
